# Supplementary material for: Community effects in regulation of translation
Source: eLife. 2016 Apr 22;5:e10965. doi: 10.7554/eLife.10965 (PMC4846370; doi:10.7554/eLife.10965)
Supplement: Supplementary file 1. — Either the entire mRNA, or just the 3’ UTR, of the longest variant of each mRNA was scanned for the pyrimidine tracts indicated. DOI: http://dx.doi.org/10.7554/eLife.10965.015 [file elife-10965-supp1.xls]

## Sheet: oocyte_transcripts
#gene	variant	length	TCTT	TCTTC	TTCT	TTCTCT	total	frequency	percentile
CG32756	RB	2397	7	10	21	0	38	63	100
yin	RA	2752	11	8	21	0	40	68	99.6764
grk	RA	1718	9	3	10	1	23	74	99.3528
Nop60B	RF	3412	19	2	21	3	45	75	99.0291
Tre1	RC	1655	6	4	11	0	21	78	98.7055
smo	RA	4008	20	8	22	1	51	78	98.3819
rpk	RB	2536	16	7	9	0	32	79	98.0583
Lip3	RA	1434	3	6	8	0	17	84	97.7346
zpg	RB	1539	3	5	9	1	18	85	97.411
Idgf3	RD	3801	11	3	26	3	43	88	97.0874
baz	RB	15831	62	20	81	11	174	90	96.7638
nonA	RD	6746	27	10	34	3	74	91	96.4401
cype	RC	460	1	0	4	0	5	92	96.1165
Hem	RA	3777	16	7	17	1	41	92	95.7929
myo	RD	3612	15	4	17	3	39	92	95.4693
Lsd-2	RF	4598	16	7	23	3	49	93	95.1456
c(2)M	RA	2262	12	2	7	3	24	94	94.822
Damm	RB	2028	10	2	9	0	21	96	94.4984
Abl	RB	12564	40	17	69	4	130	96	94.1748
Sps2	RA	1460	6	1	8	0	15	97	93.8511
osk	RA	2869	7	6	13	3	29	98	93.5275
coil	RC	2091	6	4	11	0	21	99	93.2039
mago	RA	1103	5	2	4	0	11	100	92.8803
Decay	RA	1111	1	4	6	0	11	101	92.5566
Psn	RA	2048	4	4	11	1	20	102	92.233
gus	RI	2040	6	5	9	0	20	102	91.9094
CG1812	RA	3229	8	2	20	1	31	104	91.5858
cbt	RB	3243	8	5	17	1	31	104	91.2621
dpa	RB	3071	9	8	11	1	29	105	90.9385
RecQ5	RA	3739	14	5	15	1	35	106	90.6149
pAbp	RB	3870	10	4	19	3	36	107	90.2913
Gem2	RA	1182	3	1	7	0	11	107	89.9676
CG13933	RA	3165	6	6	16	1	29	109	89.644
CG4476	RB	2400	7	4	11	0	22	109	89.3204
stg	RB	2747	1	9	15	0	25	109	88.9968
Sec5	RA	2885	5	5	15	1	26	110	88.6731
dap	RA	2530	8	3	10	2	23	110	88.3495
Idgf4	RC	1807	5	3	8	0	16	112	88.0259
RhoGAP1A	RE	5089	15	9	21	0	45	113	87.7023
ctp	RC	4416	12	2	23	2	39	113	87.3786
Ugt	RA	5316	13	10	22	2	47	113	87.055
asun	RA	2497	10	2	10	0	22	113	86.7314
CG43367	RE	10170	30	13	43	3	89	114	86.4078
CG9925	RA	3193	8	3	16	1	28	114	86.0841
ZnT49B	RB	2549	6	2	14	0	22	115	85.7605
gnu	RA	923	5	1	2	0	8	115	85.4369
Wee1	RB	2652	5	5	13	0	23	115	85.1133
Hsp60D	RB	1960	5	1	10	1	17	115	84.7896
Ggamma1	RA	2554	5	3	12	2	22	116	84.466
krz	RA	5281	19	3	22	1	45	117	84.1424
mbc	RB	7465	18	11	32	2	63	118	83.8188
Tif-IA	RA	2140	5	2	10	1	18	118	83.4951
Dis3	RA	3588	9	4	17	0	30	119	83.1715
Chd64	RB	1429	3	3	6	0	12	119	82.8479
oaf	RA	3223	11	2	14	0	27	119	82.5243
tos	RA	2390	4	6	7	3	20	119	82.2006
sn	RB	3358	8	5	14	1	28	119	81.877
eIF5	RC	2659	6	5	10	1	22	120	81.5534
Nup154	RD	5420	15	7	22	1	45	120	81.2298
Dhc64C	RI	14401	33	28	53	5	119	121	80.9061
mtrm	RA	1092	5	0	4	0	9	121	80.5825
bic	RA	1474	3	2	7	0	12	122	80.2589
Socs44A	RA	1840	6	3	6	0	15	122	79.9353
CG33158	RB	3436	6	5	15	2	28	122	79.6117
Art4	RB	3071	7	2	14	2	25	122	79.288
lqfR	RD	5024	15	3	23	0	41	122	78.9644
didum	RA	6478	20	4	27	1	52	124	78.6408
Pi3K21B	RE	4618	14	5	18	0	37	124	78.3172
put	RC	4013	15	3	13	1	32	125	77.9935
CG7369	RA	3790	11	5	13	1	30	126	77.6699
TH1	RA	2297	5	2	11	0	18	127	77.3463
Plc21C	RC	7347	18	9	29	1	57	128	77.0227
msk	RA	3979	8	4	17	2	31	128	76.699
Pka-R1	RAA	3638	8	2	17	1	28	129	76.3754
faf	RG	9837	26	8	40	2	76	129	76.0518
Uba2	RA	2329	6	2	9	1	18	129	75.7282
Marf	RD	3617	12	4	8	4	28	129	75.4045
gwl	RA	3099	6	7	10	1	24	129	75.0809
TER94	RD	3125	6	7	10	1	24	130	74.7573
Det	RA	651	2	0	3	0	5	130	74.4337
stil	RA	1171	1	1	7	0	9	130	74.11
CG2941	RB	3954	14	3	13	0	30	131	73.7864
CG18446	RA	2115	3	2	11	0	16	132	73.4628
CtBP	RC	4383	9	6	17	1	33	132	73.1392
phl	RE	4247	10	6	16	0	32	132	72.8155
CG17658	RA	1875	2	1	11	0	14	133	72.4919
tub	RC	2006	6	1	8	0	15	133	72.1683
apt	RA	2827	8	2	11	0	21	134	71.8447
Mat89Ba	RA	3797	12	3	13	0	28	135	71.521
CycE	RD	3946	9	3	14	3	29	136	71.1974
Strica	RB	2720	11	2	6	1	20	136	70.8738
usp	RB	3038	5	4	13	0	22	138	70.5502
SuUR	RA	3776	7	3	16	1	27	139	70.2265
p53	RC	2095	4	2	9	0	15	139	69.9029
chrb	RC	5845	10	7	24	1	42	139	69.5793
bcd	RE	2536	8	2	6	2	18	140	69.2557
Gem3	RB	3963	12	5	11	0	28	141	68.932
Pino	RC	2130	6	1	8	0	15	142	68.6084
Hira	RA	3420	9	3	11	1	24	142	68.2848
Btk29A	RF	4992	12	3	20	0	35	142	67.9612
tws	RI	3856	9	4	14	0	27	142	67.6375
orb2	RH	8400	22	8	29	0	59	142	67.3139
Myc	RB	9166	22	5	36	1	64	143	66.9903
Cul1	RB	3886	7	2	18	0	27	143	66.6667
scf	RA	1600	4	0	7	0	11	145	66.343
CG10050	RA	1894	3	0	10	0	13	145	66.0194
MESR4	RB	8012	17	7	26	5	55	145	65.6958
cta	RB	2764	9	1	9	0	19	145	65.3722
atl	RB	3207	11	3	8	0	22	145	65.0485
AGBE	RA	2322	2	5	9	0	16	145	64.7249
Pp2A-29B	RE	2757	5	2	12	0	19	145	64.4013
CG3198	RA	4996	8	9	16	1	34	146	64.0777
gcl	RB	2506	7	3	6	1	17	147	63.754
CycJ	RA	1478	3	3	4	0	10	147	63.4304
CG6805	RA	1770	6	2	4	0	12	147	63.1068
cup	RC	4306	7	9	12	1	29	148	62.7832
Parp	RB	3112	10	1	10	0	21	148	62.4595
Fur1	RI	6225	15	3	22	2	42	148	62.1359
smg	RD	4927	7	8	18	0	33	149	61.8123
pcm	RB	5384	5	11	20	0	36	149	61.4887
Ras85D	RA	1958	5	3	5	0	13	150	61.165
mav	RA	2705	7	0	9	2	18	150	60.8414
Ca-P60A	RI	6306	9	11	20	2	42	150	60.5178
Rab23	RA	2267	5	1	9	0	15	151	60.1942
stwl	RC	4233	8	3	17	0	28	151	59.8706
Gprk2	RA	4690	14	2	14	1	31	151	59.5469
CG9977	RA	3020	6	2	9	3	20	151	59.2233
msps	RD	7551	13	7	28	2	50	151	58.8997
egl	RB	4428	6	6	17	0	29	152	58.5761
mira	RB	3232	9	3	9	0	21	153	58.2524
Saf-B	RE	4332	10	8	10	0	28	154	57.9288
shu	RA	1694	5	1	5	0	11	154	57.6052
Trap1	RA	2478	7	2	7	0	16	154	57.2816
CG7115	RA	2646	2	4	11	0	17	155	56.9579
KCNQ	RF	3263	6	4	11	0	21	155	56.6343
mts	RB	3102	6	3	10	1	20	155	56.3107
amos	RA	786	1	2	2	0	5	157	55.9871
pbl	RB	5047	11	4	17	0	32	157	55.6634
EDTP	RC	3151	3	5	11	1	20	157	55.3398
tud	RA	8830	17	6	32	1	56	157	55.0162
rig	RB	4123	12	2	12	0	26	158	54.6926
CG12084	RB	3483	4	6	11	1	22	158	54.3689
Idgf1	RA	1445	1	1	7	0	9	160	54.0453
Adh	RF	2080	2	3	8	0	13	160	53.7217
CG10082	RA	4001	7	2	16	0	25	160	53.3981
capu	RF	4537	9	6	13	0	28	162	53.0744
Mi-2	RB	6486	11	3	23	3	40	162	52.7508
LpR2	RC	4581	7	7	14	0	28	163	52.4272
Hsp83	RB	2960	2	3	13	0	18	164	52.1036
Lis-1	RF	3292	5	3	12	0	20	164	51.7799
Vha16-1	RC	2981	5	4	8	1	18	165	51.4563
mars	RD	4465	9	3	11	4	27	165	51.1327
PpD3	RA	2509	2	4	7	2	15	167	50.8091
Dgkepsilon	RA	2010	5	1	6	0	12	167	50.4854
CG7766	RH	5032	6	3	21	0	30	167	50.1618
Sema-5c	RA	4385	10	5	10	1	26	168	49.8382
Dredd	RF	1689	3	1	6	0	10	168	49.5146
arm	RB	3220	7	2	9	1	19	169	49.1909
me31B	RA	1699	3	2	5	0	10	169	48.8673
Pka-C1	RC	5312	10	4	16	1	31	171	48.5437
14-3-3zeta	RB	3078	6	2	10	0	18	171	48.2201
BicD	RC	5361	14	1	16	0	31	172	47.8964
ytr	RA	2076	5	1	6	0	12	173	47.5728
CG42232	RB	10901	18	10	31	4	63	173	47.2492
polo	RA	2980	5	4	7	1	17	175	46.9256
c(3)G	RC	2629	8	1	6	0	15	175	46.6019
mus304	RA	2816	3	3	9	1	16	176	46.2783
Lasp	RB	4413	5	4	16	0	25	176	45.9547
Src64B	RJ	4786	11	1	15	0	27	177	45.6311
ifc	RA	1784	5	0	5	0	10	178	45.3074
NAA20	RD	1247	2	0	5	0	7	178	44.9838
Tm1	RH	3054	5	5	7	0	17	179	44.6602
Idgf2	RB	1796	4	1	5	0	10	179	44.3366
plx	RE	6315	12	4	19	0	35	180	44.0129
CG12576	RF	2547	7	1	6	0	14	181	43.6893
CG9986	RA	2179	6	2	4	0	12	181	43.3657
az2	RA	2006	4	1	6	0	11	182	43.0421
shi	RO	4768	10	4	12	0	26	183	42.7184
RapGAP1	RE	4951	10	1	16	0	27	183	42.3948
wisp	RC	5320	7	5	17	0	29	183	42.0712
CG14712	RA	4250	6	4	12	1	23	184	41.7476
wde	RA	4806	5	4	15	2	26	184	41.4239
orb	RG	8899	18	7	22	1	48	185	41.1003
Vm26Aa	RB	745	1	1	2	0	4	186	40.7767
Gyc76C	RC	6363	10	8	16	0	34	187	40.4531
wdn	RA	3184	9	3	5	0	17	187	40.1294
da	RB	3603	8	2	9	0	19	189	39.8058
lark	RE	2087	3	4	2	2	11	189	39.4822
Debcl	RA	1724	3	1	5	0	9	191	39.1586
psd	RA	1543	2	3	2	1	8	192	38.835
Diap1	RE	2304	2	4	6	0	12	192	38.5113
lok	RD	2310	2	2	8	0	12	192	38.1877
piwi	RA	3073	9	2	5	0	16	192	37.8641
CG13004	RD	2321	3	1	7	1	12	193	37.5405
Sry-delta	RA	1546	3	1	4	0	8	193	37.2168
Cct5	RA	1948	3	2	5	0	10	194	36.8932
gdl	RB	1175	2	0	3	1	6	195	36.5696
RtGEF	RF	5284	9	5	13	0	27	195	36.246
hts	RP	6053	8	9	14	0	31	195	35.9223
tor	RA	3131	5	1	10	0	16	195	35.5987
mei-P26	RC	23041	51	9	57	1	118	195	35.2751
Cctgamma	RB	2165	4	0	5	2	11	196	34.9515
Egfr	RB	6124	14	3	11	3	31	197	34.6278
sktl	RA	3747	5	3	10	1	19	197	34.3042
aret	RG	4147	8	1	10	2	21	197	33.9806
trr	RD	8314	12	6	24	0	42	197	33.657
grp	RA	2563	5	1	6	1	13	197	33.3333
brm	RB	5553	8	5	14	1	28	198	33.0097
twe	RA	2379	3	2	6	1	12	198	32.6861
Miro	RF	3791	2	4	12	1	19	199	32.3625
mei-S332	RB	1594	2	1	5	0	8	199	32.0388
Rab11	RA	1815	2	2	4	1	9	201	31.7152
Galphao	RI	5457	8	1	17	1	27	202	31.3916
Snx1	RA	2028	4	2	4	0	10	202	31.068
otu	RC	3241	2	3	9	2	16	202	30.7443
grh	RL	6692	9	3	21	0	33	202	30.4207
Evi5	RA	5936	9	5	14	1	29	204	30.0971
Imp	RH	12045	19	10	30	0	59	204	29.7735
wb	RB	11333	13	8	32	2	55	206	29.4498
Galphai	RA	2067	1	4	5	0	10	206	29.1262
qua	RC	3318	4	3	9	0	16	207	28.8026
spir	RJ	5598	6	2	19	0	27	207	28.479
vas	RB	2285	4	0	7	0	11	207	28.1553
pum	RG	10223	14	7	28	0	49	208	27.8317
par-1	RV	6079	5	7	17	0	29	209	27.5081
Rpn8	RC	1473	1	2	4	0	7	210	27.1845
babo	RB	4839	7	6	7	3	23	210	26.8608
ndl	RA	8230	8	6	24	1	39	211	26.5372
Dl	RA	5278	6	2	17	0	25	211	26.2136
CG2865	RB	5515	11	2	13	0	26	212	25.89
nos	RA	2349	6	0	5	0	11	213	25.5663
BigH1	RA	1279	3	0	3	0	6	213	25.2427
Tcp-1zeta	RA	1924	1	2	6	0	9	213	24.9191
Iswi	RA	3647	2	3	11	1	17	214	24.5955
enc	RA	8375	12	11	14	2	39	214	24.2718
Rcc1	RA	2365	6	2	3	0	11	215	23.9482
Mnt	RI	4097	5	2	10	2	19	215	23.6246
CG10924	RA	3449	5	4	7	0	16	215	23.301
wech	RC	7593	13	3	19	0	35	216	22.9773
fs(1)K10	RA	3052	5	2	6	1	14	218	22.6537
feo	RA	2424	1	2	8	0	11	220	22.3301
RhoGAP92B	RE	3558	7	4	5	0	16	222	22.0065
yem	RA	4239	5	2	12	0	19	223	21.6828
Ect4	RI	6741	6	5	18	1	30	224	21.3592
MEP-1	RG	5171	3	5	14	1	23	224	21.0356
CG6418	RB	2723	3	3	5	1	12	226	20.712
Gl	RA	4550	5	3	11	1	20	227	20.3883
flr	RA	2275	6	1	3	0	10	227	20.0647
Hip14	RC	3910	3	1	13	0	17	230	19.7411
alphaTub67C	RA	1617	0	2	4	1	7	231	19.4175
tlk	RM	7490	7	5	19	1	32	234	19.0939
hang	RC	8763	12	1	22	2	37	236	18.7702
toc	RA	8297	10	8	17	0	35	237	18.4466
Uch	RA	1196	1	2	2	0	5	239	18.123
BthD	RA	977	2	0	2	0	4	244	17.7994
mio	RA	2956	2	3	7	0	12	246	17.4757
fs(1)Ya	RA	2235	2	3	4	0	9	248	17.1521
Clp	RA	1246	0	0	5	0	5	249	16.8285
ovo	RE	6763	10	1	16	0	27	250	16.5049
dnk	RB	1265	0	1	3	1	5	253	16.1812
mu2	RA	4117	2	5	8	1	16	257	15.8576
Stam	RA	2854	5	2	4	0	11	259	15.534
N	RA	10150	13	0	25	1	39	260	15.2104
Rap1	RB	2872	4	2	5	0	11	261	14.8867
Fs(2)Ket	RD	6818	6	3	16	1	26	262	14.5631
CycB	RA	2633	2	5	3	0	10	263	14.2395
CG5292	RB	1855	2	2	3	0	7	265	13.9159
Mps1	RB	2141	2	1	5	0	8	267	13.5922
BicC	RA	4022	5	1	9	0	15	268	13.2686
CG4294	RB	4704	3	3	10	1	17	276	12.945
gd	RF	2234	2	1	5	0	8	279	12.6214
Pglym78	RA	1136	0	0	4	0	4	284	12.2977
cad	RC	2570	3	3	3	0	9	285	11.9741
Fmr1	RG	4426	6	2	7	0	15	295	11.6505
yps	RB	2677	3	2	4	0	9	297	11.3269
hppy	RA	5080	2	5	10	0	17	298	11.0032
Rnp4F	RA	3323	3	1	7	0	11	302	10.6796
Galphaf	RA	1825	0	1	5	0	6	304	10.356
Hsp60C	RA	2162	1	1	5	0	7	308	10.0324
stau	RA	5240	7	2	8	0	17	308	9.70874
CG42388	RH	5956	11	0	8	0	19	313	9.38511
mam	RD	7884	4	3	16	2	25	315	9.06149
FK506-bp2	RA	633	0	1	1	0	2	316	8.73786
Thiolase	RA	1593	0	0	4	1	5	318	8.41424
nudE	RE	2605	1	0	7	0	8	325	8.09061
lic	RA	1951	2	2	2	0	6	325	7.76699
retn	RB	4306	4	0	9	0	13	331	7.44337
Mdh2	RA	1335	1	1	2	0	4	333	7.11974
Bsg25D	RG	4666	3	6	5	0	14	333	6.79612
btz	RB	3021	1	1	6	1	9	335	6.47249
swa	RA	2022	3	1	2	0	6	337	6.14887
Khc	RA	3718	3	3	5	0	11	338	5.82524
sra	RB	2071	2	0	4	0	6	345	5.50162
CG8507	RA	1384	2	1	1	0	4	346	5.17799
Myb	RE	2903	2	1	5	0	8	362	4.85437
Eip71CD	RC	1090	0	1	2	0	3	363	4.53074
42251	RD	2919	3	1	4	0	8	364	4.20712
Hsp60B	RA	2203	1	1	4	0	6	367	3.8835
Sp1	RE	3763	2	1	7	0	10	376	3.55987
SmB	RB	776	0	1	1	0	2	388	3.23625
aurB	RA	1183	0	0	3	0	3	394	2.91262
mld	RD	7098	6	0	12	0	18	394	2.589
pav	RA	3207	2	2	4	0	8	400	2.26537
Ric	RA	2283	0	1	3	1	5	456	1.94175
Hsp60	RA	2357	2	1	2	0	5	471	1.61812
exu	RD	2631	1	1	3	0	5	526	1.2945
Reph	RA	3750	3	0	4	0	7	535	0.970874
Tao	RF	5483	3	2	4	1	10	548	0.647249
ZAP3	RE	6218	1	1	5	0	7	888	0.323625

## Sheet: oocyte_3utrs
#gene	variant	length	TCTT	TCTTC	TTCT	TTCTCT	total	frequency	percentile
psd	-	51	0	1	1	1	3	17	100
tos	-	74	0	1	1	1	3	24	99.6764
fs(1)Ya	-	86	1	1	1	0	3	28	99.3528
coil	-	89	1	0	2	0	3	29	99.0291
mav	-	152	1	0	3	1	5	30	98.7055
Hsp60D	-	132	1	0	3	0	4	33	98.3819
Psn	-	107	2	0	1	0	3	35	98.0583
cbt	-	541	6	1	7	1	15	36	97.7346
Uba2	-	112	1	0	2	0	3	37	97.411
Mps1	-	120	1	0	2	0	3	40	97.0874
grk	-	456	6	0	5	0	11	41	96.7638
mira	-	385	5	0	4	0	9	42	96.4401
EDTP	-	400	2	1	5	1	9	44	96.1165
Nop60B	-	1807	17	0	20	2	39	46	95.7929
feo	-	143	1	0	2	0	3	47	95.4693
Sec5	-	96	1	0	1	0	2	48	95.1456
lqfR	-	492	3	0	7	0	10	49	94.822
gnu	-	99	1	0	1	0	2	49	94.4984
mars	-	153	0	1	2	0	3	51	94.1748
c(2)M	-	461	4	1	2	2	9	51	93.8511
cup	-	466	2	3	4	0	9	51	93.5275
zpg	-	312	3	0	3	0	6	52	93.2039
c(3)G	-	315	4	0	2	0	6	52	92.8803
Sry-delta	-	106	2	0	0	0	2	53	92.5566
baz	-	6311	38	15	57	6	116	54	92.233
CG4476	-	164	1	0	2	0	3	54	91.9094
ndl	-	111	1	0	1	0	2	55	91.5858
msk	-	568	4	0	5	1	10	56	91.2621
rpk	-	746	5	6	2	0	13	57	90.9385
amos	-	174	1	1	1	0	3	58	90.6149
brm	-	295	0	1	4	0	5	59	90.2913
ZnT49B	-	237	1	0	3	0	4	59	89.9676
wde	-	303	0	1	3	1	5	60	89.644
Sps2	-	182	2	0	1	0	3	60	89.3204
stil	-	123	0	0	2	0	2	61	88.9968
plx	-	881	4	1	9	0	14	62	88.6731
Rpn8	-	254	1	1	2	0	4	63	88.3495
Rcc1	-	317	3	0	2	0	5	63	88.0259
CG1812	-	1014	3	2	11	0	16	63	87.7023
osk	-	1028	4	2	8	2	16	64	87.3786
da	-	1034	7	2	7	0	16	64	87.055
Abl	-	6908	35	9	61	2	107	64	86.7314
Debcl	-	196	1	0	2	0	3	65	86.4078
Idgf3	-	2345	10	2	22	2	36	65	86.0841
Cct5	-	200	1	1	1	0	3	66	85.7605
TH1	-	476	3	1	3	0	7	68	85.4369
dap	-	1173	6	2	7	2	17	69	85.1133
nonA	-	4514	25	7	29	2	63	71	84.7896
tub	-	429	3	0	3	0	6	71	84.466
grp	-	285	3	0	1	0	4	71	84.1424
apt	-	999	7	1	6	0	14	71	83.8188
Gem2	-	358	2	0	3	0	5	71	83.4951
Idgf4	-	435	3	0	3	0	6	72	83.1715
phl	-	439	2	0	4	0	6	73	82.8479
Marf	-	664	5	0	2	2	9	73	82.5243
CG12084	-	803	4	1	5	1	11	73	82.2006
CG18446	-	371	1	0	4	0	5	74	81.877
Idgf1	-	74	0	0	1	0	1	74	81.5534
Egfr	-	895	7	0	3	2	12	74	81.2298
CG9977	-	918	4	1	5	2	12	76	80.9061
Lsd-2	-	3310	15	6	19	3	43	76	80.5825
Pino	-	1080	5	1	8	0	14	77	80.2589
CG7115	-	467	1	1	4	0	6	77	79.9353
CG8507	-	157	1	0	1	0	2	78	79.6117
Myb	-	235	1	0	2	0	3	78	79.288
stwl	-	942	4	0	8	0	12	78	78.9644
Hsp60C	-	159	0	0	2	0	2	79	78.6408
Mi-2	-	398	1	0	3	1	5	79	78.3172
Vm26Aa	-	238	1	0	2	0	3	79	77.9935
cype	-	162	1	0	1	0	2	81	77.6699
smo	-	653	4	1	3	0	8	81	77.3463
wb	-	570	3	1	3	0	7	81	77.0227
Pglym78	-	166	0	0	2	0	2	83	76.699
Plc21C	-	2671	9	5	18	0	32	83	76.3754
egl	-	671	2	2	4	0	8	83	76.0518
bcd	-	834	4	1	3	2	10	83	75.7282
Chd64	-	683	3	1	4	0	8	85	75.4045
CG6418	-	255	0	2	0	1	3	85	75.0809
aret	-	1361	7	0	7	2	16	85	74.7573
az2	-	170	1	0	1	0	2	85	74.4337
Strica	-	1034	7	0	4	1	12	86	74.11
asun	-	345	2	0	2	0	4	86	73.7864
put	-	2004	12	1	10	0	23	87	73.4628
Wee1	-	611	2	1	4	0	7	87	73.1392
CG14712	-	267	0	1	2	0	3	89	72.8155
Snx1	-	539	4	0	2	0	6	89	72.4919
CG7369	-	897	4	0	6	0	10	89	72.1683
krz	-	3714	17	2	21	1	41	90	71.8447
CG7766	-	631	3	0	4	0	7	90	71.521
Lip3	-	91	0	0	1	0	1	91	71.1974
Pi3K21B	-	2574	9	4	15	0	28	91	70.8738
eIF5	-	277	2	0	1	0	3	92	70.5502
capu	-	184	1	0	1	0	2	92	70.2265
myo	-	1305	6	1	5	2	14	93	69.9029
Pka-R1	-	1962	7	2	11	1	21	93	69.5793
trr	-	843	4	1	4	0	9	93	69.2557
mbc	-	863	5	2	2	0	9	95	68.932
gus	-	673	1	2	4	0	7	96	68.6084
CG6805	-	386	2	0	2	0	4	96	68.2848
TER94	-	482	2	0	3	0	5	96	67.9612
CG12576	-	880	4	1	4	0	9	97	67.6375
Iswi	-	291	0	0	3	0	3	97	67.3139
Rab23	-	1177	3	1	8	0	12	98	66.9903
CG17658	-	298	1	0	2	0	3	99	66.6667
RecQ5	-	2232	11	3	8	0	22	101	66.343
hang	-	1721	6	0	11	0	17	101	66.0194
Lis-1	-	1427	2	3	9	0	14	101	65.6958
p53	-	308	1	0	2	0	3	102	65.3722
oaf	-	2149	8	2	11	0	21	102	65.0485
N	-	1240	4	0	7	1	12	103	64.7249
Rnp4F	-	208	1	0	1	0	2	104	64.4013
pAbp	-	1904	6	1	11	0	18	105	64.0777
Ras85D	-	947	3	1	5	0	9	105	63.754
Cul1	-	1174	2	1	8	0	11	106	63.4304
Ggamma1	-	2231	5	3	12	1	21	106	63.1068
wdn	-	322	2	0	1	0	3	107	62.7832
mago	-	542	3	1	1	0	5	108	62.4595
CtBP	-	2420	5	4	12	1	22	110	62.1359
Hsp60B	-	110	0	0	1	0	1	110	61.8123
BicC	-	552	3	0	2	0	5	110	61.4887
Lasp	-	1773	3	2	11	0	16	110	61.165
scf	-	556	3	0	2	0	5	111	60.8414
Damm	-	1231	5	1	5	0	11	111	60.5178
Fur1	-	2809	11	0	13	1	25	112	60.1942
CG13933	-	793	2	0	4	1	7	113	59.8706
FK506-bp2	-	226	0	1	1	0	2	113	59.5469
piwi	-	453	2	0	2	0	4	113	59.2233
Tm1	-	1249	2	2	7	0	11	113	58.8997
Socs44A	-	681	3	1	2	0	6	113	58.5761
pcm	-	344	2	0	1	0	3	114	58.2524
Gem3	-	801	4	0	3	0	7	114	57.9288
Gyc76C	-	917	4	1	3	0	8	114	57.6052
CG2941	-	913	3	1	4	0	8	114	57.2816
Dis3	-	579	2	0	3	0	5	115	56.9579
Nup154	-	1162	3	1	6	0	10	116	56.6343
shu	-	234	1	0	1	0	2	117	56.3107
CG3198	-	3444	8	8	12	1	29	118	55.9871
CG13004	-	718	3	0	2	1	6	119	55.6634
ctp	-	3576	11	1	17	1	30	119	55.3398
tor	-	120	0	0	1	0	1	120	55.0162
Art4	-	1097	3	0	5	1	9	121	54.6926
grh	-	1946	5	0	11	0	16	121	54.3689
cad	-	855	3	2	2	0	7	122	54.0453
Myc	-	6385	18	3	30	1	52	122	53.7217
ovo	-	1849	8	1	6	0	15	123	53.3981
Saf-B	-	3366	9	8	10	0	27	124	53.0744
LpR2	-	1258	4	1	5	0	10	125	52.7508
mtrm	-	375	2	0	1	0	3	125	52.4272
Trap1	-	127	0	0	1	0	1	127	52.1036
hts	-	1660	4	1	8	0	13	127	51.7799
orb2	-	5791	20	3	22	0	45	128	51.4563
CG42388	-	1298	6	0	4	0	10	129	51.1327
didum	-	2069	8	1	6	1	16	129	50.8091
ytr	-	1296	5	1	4	0	10	129	50.4854
swa	-	263	1	0	1	0	2	131	50.1618
tud	-	787	2	0	4	0	6	131	49.8382
CG10050	-	1055	2	0	6	0	8	131	49.5146
Pp2A-29B	-	531	2	0	2	0	4	132	49.1909
RhoGAP92B	-	1188	6	2	1	0	9	132	48.8673
RtGEF	-	1203	3	2	4	0	9	133	48.5437
Miro	-	532	1	0	2	1	4	133	48.2201
lok	-	1075	1	2	5	0	8	134	47.8964
twe	-	811	2	0	3	1	6	135	47.5728
fs(1)K10	-	1489	4	1	5	1	11	135	47.2492
Btk29A	-	2165	7	2	6	1	16	135	46.9256
chrb	-	3960	9	3	16	1	29	136	46.6019
CG33158	-	137	1	0	0	0	1	137	46.2783
Decay	-	137	1	0	0	0	1	137	45.9547
yem	-	552	0	0	4	0	4	138	45.6311
MEP-1	-	968	0	3	3	1	7	138	45.3074
Ect4	-	1395	2	0	8	0	10	139	44.9838
CG43367	-	1411	3	1	5	1	10	141	44.6602
shi	-	1868	5	1	7	0	13	143	44.3366
CG10082	-	862	2	0	4	0	6	143	44.0129
AGBE	-	145	0	0	1	0	1	145	43.6893
Hip14	-	1607	3	1	7	0	11	146	43.3657
nos	-	880	4	0	2	0	6	146	43.0421
dnk	-	292	0	1	0	1	2	146	42.7184
bic	-	882	2	1	3	0	6	147	42.3948
Adh	-	1181	2	1	5	0	8	147	42.0712
14-3-3zeta	-	2065	6	1	7	0	14	147	41.7476
wisp	-	449	1	0	2	0	3	149	41.4239
Dhc64C	-	299	1	0	1	0	2	149	41.1003
par-1	-	2279	2	4	9	0	15	151	40.7767
NAA20	-	610	0	0	4	0	4	152	40.4531
Rab11	-	762	0	2	3	0	5	152	40.1294
tws	-	2018	4	0	9	0	13	155	39.8058
Ugt	-	466	2	0	1	0	3	155	39.4822
Gprk2	-	1407	4	0	5	0	9	156	39.1586
Sp1	-	1100	2	1	4	0	7	157	38.835
CG42232	-	319	1	0	0	1	2	159	38.5113
CG9986	-	482	1	0	2	0	3	160	38.1877
Stam	-	485	0	1	2	0	3	161	37.8641
CycE	-	1300	4	0	4	0	8	162	37.5405
enc	-	2638	5	3	7	1	16	164	37.2168
atl	-	1007	4	1	1	0	6	167	36.8932
cta	-	1008	2	1	3	0	6	168	36.5696
toc	-	1369	3	0	5	0	8	171	36.246
Hira	-	172	1	0	0	0	1	172	35.9223
flr	-	349	2	0	0	0	2	174	35.5987
Ca-P60A	-	2646	7	1	7	0	15	176	35.2751
sktl	-	710	1	0	3	0	4	177	34.9515
KCNQ	-	178	1	0	0	0	1	178	34.6278
sn	-	1074	4	0	2	0	6	179	34.3042
mld	-	727	3	0	1	0	4	181	33.9806
BthD	-	186	1	0	0	0	1	186	33.657
Mnt	-	931	2	0	1	2	5	186	33.3333
gd	-	1314	2	0	5	0	7	187	33.0097
RhoGAP1A	-	566	1	0	2	0	3	188	32.6861
Hem	-	188	0	0	1	0	1	188	32.3625
nudE	-	752	1	0	3	0	4	188	32.0388
spir	-	3236	5	1	11	0	17	190	31.7152
CycJ	-	574	2	0	1	0	3	191	31.3916
mei-P26	-	18494	45	6	44	1	96	192	31.068
BicD	-	2121	5	0	6	0	11	192	30.7443
Dredd	-	772	1	1	2	0	4	193	30.4207
orb	-	5243	13	1	13	0	27	194	30.0971
babo	-	2337	5	1	5	1	12	194	29.7735
Evi5	-	2757	5	1	8	0	14	196	29.4498
usp	-	589	0	0	3	0	3	196	29.1262
CG2865	-	3547	8	1	9	0	18	197	28.8026
Tcp-1zeta	-	199	0	0	1	0	1	199	28.479
Pka-C1	-	3202	5	3	8	0	16	200	28.1553
pum	-	4602	5	3	15	0	23	200	27.8317
lic	-	608	1	1	1	0	3	202	27.5081
Hsp83	-	407	0	0	2	0	2	203	27.1845
Imp	-	9200	15	6	24	0	45	204	26.8608
pbl	-	615	2	0	1	0	3	205	26.5372
yin	-	208	0	0	1	0	1	208	26.2136
Dl	-	2097	4	0	6	0	10	209	25.89
CG5292	-	1259	2	2	2	0	6	209	25.5663
hppy	-	1054	1	1	3	0	5	210	25.2427
Galphao	-	4001	6	1	11	1	19	210	24.9191
Fs(2)Ket	-	3863	5	2	10	1	18	214	24.5955
msps	-	856	2	0	2	0	4	214	24.2718
wech	-	4541	7	0	14	0	21	216	23.9482
Src64B	-	2194	5	0	5	0	10	219	23.6246
Mdh2	-	219	1	0	0	0	1	219	23.301
ifc	-	671	3	0	0	0	3	223	22.9773
sra	-	669	0	0	3	0	3	223	22.6537
Fmr1	-	1812	4	0	4	0	8	226	22.3301
yps	-	1390	2	1	3	0	6	231	22.0065
Gl	-	463	0	0	2	0	2	231	21.6828
Uch	-	232	0	0	1	0	1	232	21.3592
CG32756	-	938	1	0	3	0	4	234	21.0356
Cctgamma	-	239	0	0	0	1	1	239	20.712
CG10924	-	1196	0	2	3	0	5	239	20.3883
Clp	-	240	0	0	1	0	1	240	20.0647
faf	-	960	1	0	3	0	4	240	19.7411
Hsp60	-	483	1	0	1	0	2	241	19.4175
SuUR	-	483	1	0	1	0	2	241	19.0939
RapGAP1	-	1220	3	0	2	0	5	244	18.7702
otu	-	496	0	0	2	0	2	248	18.4466
mu2	-	248	0	0	1	0	1	248	18.123
Rap1	-	1542	3	0	3	0	6	257	17.7994
CycB	-	773	2	0	1	0	3	257	17.4757
Eip71CD	-	774	0	1	2	0	3	258	17.1521
Diap1	-	262	0	0	1	0	1	262	16.8285
Vha16-1	-	2228	5	0	3	0	8	278	16.5049
Galphaf	-	292	0	0	1	0	1	292	16.1812
exu	-	881	0	1	2	0	3	293	15.8576
Galphai	-	593	1	0	1	0	2	296	15.534
CG4294	-	598	0	1	1	0	2	299	15.2104
gdl	-	299	0	0	1	0	1	299	14.8867
mei-S332	-	302	0	0	1	0	1	302	14.5631
tlk	-	3366	4	2	5	0	11	306	14.2395
Sema-5c	-	624	1	1	0	0	2	312	13.9159
smg	-	1258	1	0	3	0	4	314	13.5922
stau	-	1885	4	1	1	0	6	314	13.2686
Bsg25D	-	950	0	2	1	0	3	316	12.945
MESR4	-	635	1	0	1	0	2	317	12.6214
retn	-	1002	1	0	2	0	3	334	12.2977
mam	-	2442	2	0	4	1	7	348	11.9741
arm	-	698	0	1	1	0	2	349	11.6505
stg	-	752	0	0	2	0	2	376	11.3269
pav	-	399	0	0	1	0	1	399	11.0032
lark	-	423	0	0	1	0	1	423	10.6796
mts	-	1770	1	0	3	0	4	442	10.356
Reph	-	2430	3	0	2	0	5	486	10.0324
btz	-	512	0	0	1	0	1	512	9.70874
gcl	-	524	0	1	0	0	1	524	9.38511
polo	-	593	1	0	0	0	1	593	9.06149
Tao	-	1860	0	0	2	1	3	620	8.73786
Ric	-	1317	0	1	0	1	2	658	8.41424
PpD3	-	750	0	0	1	0	1	750	8.09061
Khc	-	304	0	0	0	0	0	0	7.76699
mus304	-	174	0	0	0	0	0	0	7.44337
me31B	-	124	0	0	0	0	0	0	7.11974
dpa	-	99	0	0	0	0	0	0	6.79612
vas	-	148	0	0	0	0	0	0	6.47249
Dgkepsilon	-	206	0	0	0	0	0	0	6.14887
Tif-IA	-	81	0	0	0	0	0	0	5.82524
BigH1	-	76	0	0	0	0	0	0	5.50162
mio	-	215	0	0	0	0	0	0	5.17799
ZAP3	-	372	0	0	0	0	0	0	4.85437
Idgf2	-	50	0	0	0	0	0	0	4.53074
rig	-	315	0	0	0	0	0	0	4.20712
Mat89Ba	-	134	0	0	0	0	0	0	3.8835
Parp	-	52	0	0	0	0	0	0	3.55987
gwl	-	356	0	0	0	0	0	0	3.23625
SmB	-	45	0	0	0	0	0	0	2.91262
Det	-	85	0	0	0	0	0	0	2.589
alphaTub67C	-	82	0	0	0	0	0	0	2.26537
Thiolase	-	105	0	0	0	0	0	0	1.94175
aurB	-	76	0	0	0	0	0	0	1.61812
Tre1	-	136	0	0	0	0	0	0	1.2945
CG9925	-	214	0	0	0	0	0	0	0.970874
Sep4	-	935	0	0	0	0	0	0	0.647249
qua	-	155	0	0	0	0	0	0	0.323625

## Sheet: oogenesis_transcripts
#gene	variant	length	TCTT	TCTTC	TTCT	TTCTCT	total	frequency	percentile
Ssb-c31a	RA	536	3	2	4	0	9	59	100
cni	RC	1132	6	2	11	0	19	59	99.6942
yin	RA	2752	11	8	21	0	40	68	99.3884
RpL40	RB	659	3	2	4	0	9	73	99.0826
pUf68	RE	4856	22	13	26	4	65	74	98.7768
grk	RA	1718	9	3	10	1	23	74	98.4709
Nop60B	RF	3412	19	2	21	3	45	75	98.1651
Arpc3B	RB	783	4	1	5	0	10	78	97.8593
EndoGI	RC	1438	4	3	10	1	18	79	97.5535
pip	RM	2975	11	10	15	1	37	80	97.2477
Thor	RA	755	4	1	3	1	9	83	96.9419
Idgf3	RD	3801	11	3	26	3	43	88	96.6361
baz	RB	15831	62	20	81	11	174	90	96.3303
nonA	RD	6746	27	10	34	3	74	91	96.0245
Trp1	RB	2093	4	4	14	0	22	95	95.7187
Abl	RB	12564	40	17	69	4	130	96	95.4128
Sps2	RA	1460	6	1	8	0	15	97	95.107
spn-E	RA	4678	15	9	23	1	48	97	94.8012
osk	RC	2869	7	6	13	3	29	98	94.4954
coil	RC	2091	6	4	11	0	21	99	94.1896
mago	RA	1103	5	2	4	0	11	100	93.8838
aop	RC	4936	13	11	25	0	49	100	93.578
Decay	RA	1111	1	4	6	0	11	101	93.2722
Psn	RA	2048	4	4	11	1	20	102	92.9664
okr	RA	2878	4	3	20	1	28	102	92.6606
tkv	RD	3616	12	5	18	0	35	103	92.3547
dpa	RB	3071	9	8	11	1	29	105	92.0489
twf	RA	1377	4	1	7	1	13	105	91.7431
Art3	RB	1804	7	3	6	1	17	106	91.4373
pAbp	RB	3870	10	4	19	3	36	107	91.1315
p120ctn	RA	2685	10	2	13	0	25	107	90.8257
Gem2	RA	1182	3	1	7	0	11	107	90.5199
Hmu	RA	2360	7	4	11	0	22	107	90.2141
Tsp66E	RC	2287	5	6	10	0	21	108	89.9083
Tsp74F	RB	1519	6	2	6	0	14	108	89.6024
Hel25E	RD	2270	6	2	11	2	21	108	89.2966
CalpA	RD	2934	7	5	14	1	27	108	88.9908
stg	RB	2747	1	9	15	0	25	109	88.685
fs(1)Yb	RA	3502	10	4	15	3	32	109	88.3792
dap	RA	2530	8	3	10	2	23	110	88.0734
bgcn	RA	4159	11	9	17	0	37	112	87.7676
Idgf4	RC	1807	5	3	8	0	16	112	87.4618
ctp	RC	4416	12	2	23	2	39	113	87.156
Ugt	RA	5316	13	10	22	2	47	113	86.8502
rost	RB	1613	3	3	8	0	14	115	86.5443
spn-B	RA	1384	3	2	7	0	12	115	86.2385
stmA	RC	3158	4	6	15	2	27	116	85.9327
Ggamma1	RA	2554	5	3	12	2	22	116	85.6269
ari-1	RD	4416	11	6	20	1	38	116	85.3211
krz	RA	5281	19	3	22	1	45	117	85.0153
Dis3	RA	3588	9	4	17	0	30	119	84.7095
mei-41	RA	7899	18	10	38	0	66	119	84.4037
oaf	RA	3223	11	2	14	0	27	119	84.0979
tos	RA	2390	4	6	7	3	20	119	83.792
sn	RB	3358	8	5	14	1	28	119	83.4862
Nup154	RD	5420	15	7	22	1	45	120	83.1804
Art8	RA	1210	1	2	7	0	10	121	82.8746
Art4	RB	3071	7	2	14	2	25	122	82.5688
lqfR	RD	5024	15	3	23	0	41	122	82.263
bic	RA	1474	3	2	7	0	12	122	81.9572
Pxt	RB	2716	6	3	13	0	22	123	81.6514
didum	RA	6478	20	4	27	1	52	124	81.3456
put	RC	4013	15	3	13	1	32	125	81.0398
mael	RD	2143	3	4	10	0	17	126	80.7339
arx	RA	892	3	1	3	0	7	127	80.4281
glob1	RA	1274	3	2	5	0	10	127	80.1223
pit	RC	2803	3	6	12	1	22	127	79.8165
faf	RG	9837	26	8	40	2	76	129	79.5107
Pka-R1	RAA	3638	8	2	17	1	28	129	79.2049
Marf	RD	3617	12	4	8	4	28	129	78.8991
Ret	RC	4912	12	5	19	2	38	129	78.5933
TER94	RD	3125	6	7	10	1	24	130	78.2875
fng	RA	1959	3	3	9	0	15	130	77.9817
stil	RA	1171	1	1	7	0	9	130	77.6758
mus308	RA	6420	15	5	25	4	49	131	77.37
l(2)gl	RJ	5528	15	2	23	2	42	131	77.0642
CycA	RC	2916	11	4	6	1	22	132	76.7584
betaTub60D	RA	2518	5	4	9	1	19	132	76.4526
CtBP	RC	4383	9	6	17	1	33	132	76.1468
phl	RE	4247	10	6	16	0	32	132	75.841
tub	RC	2006	6	1	8	0	15	133	75.5352
apt	RA	2827	8	2	11	0	21	134	75.2294
fus	RE	5512	18	4	15	4	41	134	74.9235
CycE	RD	3946	9	3	14	3	29	136	74.6177
tsl	RC	2059	6	2	7	0	15	137	74.3119
EcR	RG	8415	20	6	33	2	61	137	74.0061
Myo61F	RC	3592	4	8	14	0	26	138	73.7003
Art1	RA	1528	3	1	6	1	11	138	73.3945
usp	RB	3038	5	4	13	0	22	138	73.0887
trem	RA	1525	3	2	6	0	11	138	72.7829
SuUR	RA	3776	7	3	16	1	27	139	72.4771
Ssrp	RA	2507	4	7	7	0	18	139	72.1713
bcd	RE	2536	8	2	6	2	18	140	71.8654
His3.3B	RE	2114	3	6	5	1	15	140	71.5596
su(Hw)	RC	3682	9	1	16	0	26	141	71.2538
Gem3	RB	3963	12	5	11	0	28	141	70.948
betaTub56D	RA	1701	3	4	4	1	12	141	70.6422
Psi	RA	5687	16	4	20	0	40	142	70.3364
Btk29A	RF	4992	12	3	20	0	35	142	70.0306
tws	RI	3856	9	4	14	0	27	142	69.7248
Ork1	RD	4409	6	11	13	1	31	142	69.419
Hira	RA	3420	9	3	11	1	24	142	69.1131
Dronc	RA	2015	6	1	7	0	14	143	68.8073
DCP2	RE	5934	14	4	20	3	41	144	68.5015
scf	RA	1600	4	0	7	0	11	145	68.1957
brn	RA	1450	2	1	7	0	10	145	67.8899
cta	RB	2764	9	1	9	0	19	145	67.5841
Pp2A-29B	RE	2757	5	2	12	0	19	145	67.2783
slbo	RA	2786	4	3	12	0	19	146	66.9725
gcl	RB	2506	7	3	6	1	17	147	66.6667
Ddc	RD	2797	5	3	11	0	19	147	66.3609
cup	RC	4306	7	9	12	1	29	148	66.055
Fur1	RI	6225	15	3	22	2	42	148	65.7492
DNApol-alpha180	RA	4624	11	3	16	1	31	149	65.4434
pcm	RB	5384	5	11	20	0	36	149	65.1376
Ras85D	RA	1958	5	3	5	0	13	150	64.8318
stwl	RC	4233	8	3	17	0	28	151	64.526
Gprk2	RA	4690	14	2	14	1	31	151	64.2202
shark	RA	3176	2	5	14	0	21	151	63.9144
Hlc	RA	2116	8	1	5	0	14	151	63.6086
spz	RA	2128	5	2	7	0	14	152	63.3028
PCNA	RA	1070	2	1	4	0	7	152	62.9969
egl	RB	4428	6	6	17	0	29	152	62.6911
mira	RB	3232	9	3	9	0	21	153	62.3853
Cbl	RB	4902	11	6	14	1	32	153	62.0795
Saf-B	RE	4332	10	8	10	0	28	154	61.7737
shu	RA	1694	5	1	5	0	11	154	61.4679
Galphas	RB	1859	3	2	7	0	12	154	61.1621
phr6-4	RB	2161	8	0	6	0	14	154	60.8563
La	RA	1549	3	3	3	1	10	154	60.5505
KCNQ	RF	3263	6	4	11	0	21	155	60.2446
mts	RB	3102	6	3	10	1	20	155	59.9388
Crag	RD	7001	12	9	24	0	45	155	59.633
Ank	RE	5777	16	7	12	2	37	156	59.3272
amos	RA	786	1	2	2	0	5	157	59.0214
chif	RA	6624	12	6	23	1	42	157	58.7156
tud	RA	8830	17	6	32	1	56	157	58.4098
rig	RB	4123	12	2	12	0	26	158	58.104
Art9	RA	1110	2	2	3	0	7	158	57.7982
Art2	RB	1595	3	2	5	0	10	159	57.4924
Fak	RD	5613	6	6	21	2	35	160	57.1865
Adh	RF	2080	2	3	8	0	13	160	56.8807
Syx1A	RC	4164	11	2	13	0	26	160	56.5749
Idgf1	RA	1445	1	1	7	0	9	160	56.2691
Hrb98DE	RA	2265	6	2	6	0	14	161	55.9633
Pebp1	RA	646	0	3	1	0	4	161	55.6575
lds	RA	3543	8	4	9	1	22	161	55.3517
capu	RF	4537	9	6	13	0	28	162	55.0459
mst	RB	2443	5	0	10	0	15	162	54.7401
Mi-2	RB	6486	11	3	23	3	40	162	54.4343
Doa	RP	7311	16	7	22	0	45	162	54.1284
nod	RA	2449	5	2	8	0	15	163	53.8226
Rpd3	RA	2124	2	3	7	1	13	163	53.5168
sqd	RA	5551	15	2	17	0	34	163	53.211
Hsp83	RB	2960	2	3	13	0	18	164	52.9052
shg	RA	6400	10	11	17	1	39	164	52.5994
wbl	RB	1319	1	3	4	0	8	164	52.2936
Lis-1	RF	3292	5	3	12	0	20	164	51.9878
Rac1	RB	1805	3	2	6	0	11	164	51.682
fz	RA	3817	6	3	13	1	23	165	51.3761
H	RC	6004	13	4	18	1	36	166	51.0703
Gyc32E	RB	3844	9	2	12	0	23	167	50.7645
Apc2	RA	3538	6	2	13	0	21	168	50.4587
arm	RB	3220	7	2	9	1	19	169	50.1529
me31B	RA	1699	3	2	5	0	10	169	49.8471
Pka-C1	RC	5312	10	4	16	1	31	171	49.5413
14-3-3zeta	RE	3078	6	2	10	0	18	171	49.2355
MAPk-Ak2	RE	2060	4	1	6	1	12	171	48.9297
egh	RC	3595	5	4	12	0	21	171	48.6239
BicD	RC	5361	14	1	16	0	31	172	48.318
cnn	RL	5012	17	2	9	1	29	172	48.0122
ph-p	RD	6048	10	5	19	1	35	172	47.7064
Akt1	RE	4869	9	3	16	0	28	173	47.4006
cher	RN	8392	13	6	28	1	48	174	47.0948
veli	RC	1047	4	0	2	0	6	174	46.789
how	RF	4003	11	2	9	1	23	174	46.4832
c(3)G	RC	2629	8	1	6	0	15	175	46.1774
Lasp	RB	4413	5	4	16	0	25	176	45.8716
Dg	RD	6533	11	6	19	1	37	176	45.5657
Src64B	RJ	4786	11	1	15	0	27	177	45.2599
cora	RA	5899	7	8	18	0	33	178	44.9541
Fs	RA	3561	7	2	11	0	20	178	44.6483
kst	RC	13783	26	9	40	2	77	179	44.3425
Idgf2	RB	1796	4	1	5	0	10	179	44.0367
Hrb27C	RH	8240	17	4	24	1	46	179	43.7309
plx	RE	6315	12	4	19	0	35	180	43.4251
sno	RB	6315	7	8	20	0	35	180	43.1193
dl	RC	4724	9	6	10	1	26	181	42.8135
shi	RO	4768	10	4	12	0	26	183	42.5076
Su(var)3-9	RA	2386	5	4	4	0	13	183	42.2018
Art6	RA	1101	3	0	3	0	6	183	41.896
mys	RD	4397	4	6	13	1	24	183	41.5902
wde	RA	4806	5	4	15	2	26	184	41.2844
orb	RG	8899	18	7	22	1	48	185	40.9786
Vm26Aa	RB	745	1	1	2	0	4	186	40.6728
Pabp2	RA	1869	4	3	2	1	10	186	40.367
Gyc76C	RC	6363	10	8	16	0	34	187	40.0612
wdn	RA	3184	9	3	5	0	17	187	39.7554
CrebA	RB	4498	6	1	15	2	24	187	39.4495
grau	RA	1894	3	2	5	0	10	189	39.1437
lark	RE	2087	3	4	2	2	11	189	38.8379
DCP1	RA	1513	0	3	5	0	8	189	38.5321
da	RB	3603	8	2	9	0	19	189	38.2263
Debcl	RA	1724	3	1	5	0	9	191	37.9205
lok	RD	2310	2	2	8	0	12	192	37.6147
piwi	RA	3073	9	2	5	0	16	192	37.3089
Sry-delta	RA	1546	3	1	4	0	8	193	37.0031
hts	RP	6053	8	9	14	0	31	195	36.6972
tor	RA	3131	5	1	10	0	16	195	36.3914
RtGEF	RF	5284	9	5	13	0	27	195	36.0856
RpS2	RB	1177	2	2	2	0	6	196	35.7798
Egfr	RB	6124	14	3	11	3	31	197	35.474
sktl	RA	3747	5	3	10	1	19	197	35.1682
aret	RG	4147	8	1	10	2	21	197	34.8624
Hrb87F	RE	2759	4	1	9	0	14	197	34.5566
grp	RA	2563	5	1	6	1	13	197	34.2508
brm	RB	5553	8	5	14	1	28	198	33.945
twe	RA	2379	3	2	6	1	12	198	33.6391
crb	RC	7973	14	6	20	0	40	199	33.3333
mei-S332	RB	1594	2	1	5	0	8	199	33.0275
br	RL	9822	17	4	27	1	49	200	32.7217
Dbp73D	RA	2209	3	0	7	1	11	200	32.4159
Galphao	RI	5457	8	1	17	1	27	202	32.1101
Art7	RB	2230	0	3	8	0	11	202	31.8043
otu	RC	3241	2	3	9	2	16	202	31.4985
grh	RL	6692	9	3	21	0	33	202	31.1927
Dys	RF	13484	21	10	35	0	66	204	30.8869
Fas3	RD	4084	9	2	8	1	20	204	30.581
ash1	RC	7615	14	4	19	0	37	205	30.2752
wb	RB	11333	13	8	32	2	55	206	29.9694
Galphai	RA	2067	1	4	5	0	10	206	29.6636
qua	RC	3318	4	3	9	0	16	207	29.3578
vas	RB	2285	4	0	7	0	11	207	29.052
pum	RG	10223	14	7	28	0	49	208	28.7462
RanBPM	RD	4372	8	3	9	1	21	208	28.4404
par-1	RV	6079	5	7	17	0	29	209	28.1346
numb	RD	4395	9	3	9	0	21	209	27.8287
Cf2	RE	4231	4	5	11	0	20	211	27.5229
Dl	RA	5278	6	2	17	0	25	211	27.2171
nos	RA	2349	6	0	5	0	11	213	26.9113
Iswi	RA	3647	2	3	11	1	17	214	26.6055
enc	RA	8375	12	11	14	2	39	214	26.2997
Rcc1	RA	2365	6	2	3	0	11	215	25.9939
FK506-bp1	RA	1299	0	1	4	1	6	216	25.6881
wech	RC	7593	13	3	19	0	35	216	25.3823
fs(1)K10	RA	3052	5	2	6	1	14	218	25.0765
kz	RA	3927	3	5	10	0	18	218	24.7706
ea	RB	1527	2	1	4	0	7	218	24.4648
Psc	RC	6332	7	7	15	0	29	218	24.159
CASK	RF	6544	10	5	12	3	30	218	23.8532
beta-Spec	RC	7896	7	6	22	1	36	219	23.5474
yem	RA	4239	5	2	12	0	19	223	23.2416
neb	RA	3592	3	5	8	0	16	224	22.9358
MEP-1	RG	5171	3	5	14	1	23	224	22.63
Gl	RA	4550	5	3	11	1	20	227	22.3242
CycC	RA	1142	1	1	3	0	5	228	22.0183
alphaTub67C	RA	1617	0	2	4	1	7	231	21.7125
qkr54B	RE	3963	6	0	10	1	17	233	21.4067
l(3)73Ah	RA	1404	1	0	5	0	6	234	21.1009
toc	RA	8297	10	8	17	0	35	237	20.7951
Sans	RA	1905	2	1	5	0	8	238	20.4893
Uch	RA	1196	1	2	2	0	5	239	20.1835
Pgant35A	RA	2160	1	3	5	0	9	240	19.8777
Bx42	RB	2403	4	2	4	0	10	240	19.5719
scrib	RL	9438	12	10	16	1	39	242	19.2661
BthD	RA	977	2	0	2	0	4	244	18.9602
Pc	RA	2462	5	0	3	2	10	246	18.6544
mio	RA	2956	2	3	7	0	12	246	18.3486
alphaTub84D	RA	1980	3	2	3	0	8	247	18.0428
fs(1)Ya	RA	2235	2	3	4	0	9	248	17.737
Clp	RA	1246	0	0	5	0	5	249	17.4312
Vm32E	RB	499	0	1	1	0	2	249	17.1254
Socs36E	RA	3503	3	4	7	0	14	250	16.8196
ovo	RE	6763	10	1	16	0	27	250	16.5138
Asx	RD	6809	5	3	19	0	27	252	16.208
x16	RB	1784	2	0	5	0	7	254	15.9021
aPKC	RJ	4573	5	2	10	1	18	254	15.5963
trol	RAT	14299	14	12	30	0	56	255	15.2905
ras	RD	2810	1	5	5	0	11	255	14.9847
mu2	RA	4117	2	5	8	1	16	257	14.6789
dsh	RA	2844	3	1	7	0	11	258	14.3731
Stam	RA	2854	5	2	4	0	11	259	14.0673
N	RA	10150	13	0	25	1	39	260	13.7615
Rap1	RB	2872	4	2	5	0	11	261	13.4557
chic	RD	2091	1	1	6	0	8	261	13.1498
Fs(2)Ket	RD	6818	6	3	16	1	26	262	12.844
CycB	RA	2633	2	5	3	0	10	263	12.5382
Nrg	RE	7386	7	5	16	0	28	263	12.2324
Mps1	RB	2141	2	1	5	0	8	267	11.9266
shn	RF	9886	9	7	20	1	37	267	11.6208
BicC	RA	4022	5	1	9	0	15	268	11.315
bam	RA	1894	1	1	5	0	7	270	11.0092
rho	RB	3000	3	4	4	0	11	272	10.7034
kel	RA	5476	2	4	13	1	20	273	10.3976
e(r)	RB	1381	3	1	1	0	5	276	10.0917
rn	RG	5014	6	2	10	0	18	278	9.78593
gd	RF	2234	2	1	5	0	8	279	9.48012
cad	RC	2570	3	3	3	0	9	285	9.17431
Scm	RA	4069	2	3	9	0	14	290	8.8685
trk	RA	882	0	0	3	0	3	294	8.56269
Fmr1	RG	4426	6	2	7	0	15	295	8.25688
yps	RB	2677	3	2	4	0	9	297	7.95107
Galphaf	RA	1825	0	1	5	0	6	304	7.64526
mam	RD	7884	4	3	16	2	25	315	7.33945
Fcp3C	RA	963	1	1	1	0	3	321	7.03364
mirr	RA	3892	1	2	9	0	12	324	6.72783
sdt	RM	9152	14	5	9	0	28	326	6.42202
psq	RM	6336	10	2	7	0	19	333	6.11621
btz	RB	3021	1	1	6	1	9	335	5.8104
csul	RA	2013	1	2	3	0	6	335	5.50459
swa	RA	2022	3	1	2	0	6	337	5.19878
Khc	RA	3718	3	3	5	0	11	338	4.89297
yl	RA	6351	4	3	11	0	18	352	4.58716
dlg1	RL	7249	5	1	14	0	20	362	4.28135
Myb	RE	2903	2	1	5	0	8	362	3.97554
Eip71CD	RC	1090	0	1	2	0	3	363	3.66972
ena	RG	4417	4	2	6	0	12	368	3.36391
Sp1	RE	3763	2	1	7	0	10	376	3.0581
ph-d	RB	6020	4	3	9	0	16	376	2.75229
Rel	RA	3499	2	2	5	0	9	388	2.44648
aurB	RA	1183	0	0	3	0	3	394	2.14067
fl(2)d	RA	2567	3	0	3	0	6	427	1.83486
stc	RB	4145	3	1	4	0	8	518	1.52905
exu	RD	2631	1	1	3	0	5	526	1.22324
mtSSB	RA	575	1	0	0	0	1	575	0.917431
HmgD	RD	1495	1	0	1	0	2	747	0.611621
Vm26Ab	RB	636	0	0	0	0	0	0	0.30581

## Sheet: oogenesis_3utrs
#gene	variant	length	TCTT	TCTTC	TTCT	TTCTCT	total	frequency	percentile
trem	-	106	2	1	3	0	6	17	100
Art3	-	46	1	0	1	0	2	23	99.6942
tos	-	74	0	1	1	1	3	24	99.3884
Thor	-	219	4	1	3	1	9	24	99.0826
fs(1)Ya	-	86	1	1	1	0	3	28	98.7768
coil	-	89	1	0	2	0	3	29	98.4709
spn-E	-	309	3	2	4	0	9	34	98.1651
fs(1)Yb	-	273	3	1	3	1	8	34	97.8593
EndoGI	-	249	1	2	3	1	7	35	97.5535
CalpA	-	466	5	1	7	0	13	35	97.2477
Psn	-	107	2	0	1	0	3	35	96.9419
Art9	-	110	1	1	1	0	3	36	96.6361
Mps1	-	120	1	0	2	0	3	40	96.3303
grk	-	456	6	0	5	0	11	41	96.0245
twf	-	287	3	0	4	0	7	41	95.7187
cher	-	507	7	0	5	0	12	42	95.4128
Gyc32E	-	42	0	0	1	0	1	42	95.107
Dronc	-	253	2	1	3	0	6	42	94.8012
mira	-	385	5	0	4	0	9	42	94.4954
Nop60B	-	1807	17	0	20	2	39	46	94.1896
betaTub56D	-	141	1	0	1	1	3	47	93.8838
lqfR	-	492	3	0	7	0	10	49	93.578
cup	-	466	2	3	4	0	9	51	93.2722
okr	-	473	1	1	6	1	9	52	92.9664
c(3)G	-	315	4	0	2	0	6	52	92.6606
Sry-delta	-	106	2	0	0	0	2	53	92.3547
baz	-	6311	38	15	57	6	116	54	92.0489
La	-	288	2	1	1	1	5	57	91.7431
Hmu	-	459	3	1	4	0	8	57	91.4373
amos	-	174	1	1	1	0	3	58	91.1315
mael	-	117	1	0	1	0	2	58	90.8257
brm	-	295	0	1	4	0	5	59	90.5199
Sps2	-	182	2	0	1	0	3	60	90.2141
alphaTub84D	-	121	1	0	1	0	2	60	89.9083
wde	-	303	0	1	3	1	5	60	89.6024
stil	-	123	0	0	2	0	2	61	89.2966
plx	-	881	4	1	9	0	14	62	88.9908
Apc2	-	126	1	0	1	0	2	63	88.685
cnn	-	758	4	1	6	1	12	63	88.3792
Rcc1	-	317	3	0	2	0	5	63	88.0734
chif	-	767	6	0	6	0	12	63	87.7676
osk	-	1028	4	2	8	2	16	64	87.4618
da	-	1034	7	2	7	0	16	64	87.156
aop	-	1681	11	3	12	0	26	64	86.8502
Abl	-	6908	35	9	61	2	107	64	86.5443
Idgf3	-	2345	10	2	22	2	36	65	86.2385
Debcl	-	196	1	0	2	0	3	65	85.9327
cni	-	611	4	0	5	0	9	67	85.6269
dap	-	1173	6	2	7	2	17	69	85.3211
Arpc3B	-	71	1	0	0	0	1	71	85.0153
nonA	-	4514	25	7	29	2	63	71	84.7095
grp	-	285	3	0	1	0	4	71	84.4037
apt	-	999	7	1	6	0	14	71	84.0979
Gem2	-	358	2	0	3	0	5	71	83.792
Art1	-	285	0	1	3	0	4	71	83.4862
tub	-	429	3	0	3	0	6	71	83.1804
pUf68	-	360	1	1	3	0	5	72	82.8746
Idgf4	-	435	3	0	3	0	6	72	82.5688
phl	-	439	2	0	4	0	6	73	82.263
pip	-	1917	8	6	11	1	26	73	81.9572
Marf	-	664	5	0	2	2	9	73	81.6514
shark	-	299	0	1	3	0	4	74	81.3456
Egfr	-	895	7	0	3	2	12	74	81.0398
slbo	-	899	3	1	8	0	12	74	80.7339
Idgf1	-	74	0	0	1	0	1	74	80.4281
mst	-	683	3	0	6	0	9	75	80.1223
Trp1	-	677	4	0	5	0	9	75	79.8165
RpL40	-	150	1	0	1	0	2	75	79.5107
stwl	-	942	4	0	8	0	12	78	79.2049
Myb	-	235	1	0	2	0	3	78	78.8991
tkv	-	1093	7	0	7	0	14	78	78.5933
Mi-2	-	398	1	0	3	1	5	79	78.2875
Vm26Aa	-	238	1	0	2	0	3	79	77.9817
wb	-	570	3	1	3	0	7	81	77.6758
shg	-	1152	5	5	4	0	14	82	77.37
Crag	-	1408	8	1	8	0	17	82	77.0642
bcd	-	834	4	1	3	2	10	83	76.7584
egl	-	671	2	2	4	0	8	83	76.4526
Fs	-	582	3	1	3	0	7	83	76.1468
fng	-	509	3	1	2	0	6	84	75.841
aret	-	1361	7	0	7	2	16	85	75.5352
lds	-	259	1	0	2	0	3	86	75.2294
put	-	2004	12	1	10	0	23	87	74.9235
fus	-	2006	13	1	6	3	23	87	74.6177
Psi	-	2900	14	2	17	0	33	87	74.3119
DCP2	-	2711	13	3	13	2	31	87	74.0061
l(3)73Ah	-	358	1	0	3	0	4	89	73.7003
ari-1	-	2404	10	4	12	1	27	89	73.3945
Ret	-	727	4	0	4	0	8	90	73.0887
krz	-	3714	17	2	21	1	41	90	72.7829
capu	-	184	1	0	1	0	2	92	72.4771
Pka-R1	-	1962	7	2	11	1	21	93	72.1713
CycA	-	933	8	0	2	0	10	93	71.8654
betaTub60D	-	952	4	1	4	1	10	95	71.5596
Sans	-	95	0	0	1	0	1	95	71.2538
TER94	-	482	2	0	3	0	5	96	70.948
glob1	-	675	3	1	3	0	7	96	70.6422
RanBPM	-	1359	6	2	5	1	14	97	70.3364
Iswi	-	291	0	0	3	0	3	97	70.0306
dsh	-	499	2	0	3	0	5	99	69.7248
spn-B	-	198	1	0	1	0	2	99	69.419
Myo61F	-	202	0	1	1	0	2	101	69.1131
Lis-1	-	1427	2	3	9	0	14	101	68.8073
rost	-	405	2	0	2	0	4	101	68.5015
oaf	-	2149	8	2	11	0	21	102	68.1957
arx	-	306	1	0	2	0	3	102	67.8899
N	-	1240	4	0	7	1	12	103	67.5841
dl	-	1143	3	3	4	1	11	103	67.2783
Ssb-c31a	-	104	1	0	0	0	1	104	66.9725
pAbp	-	1904	6	1	11	0	18	105	66.6667
Ras85D	-	947	3	1	5	0	9	105	66.3609
fl(2)d	-	531	3	0	2	0	5	106	66.055
Ggamma1	-	2231	5	3	12	1	21	106	65.7492
wdn	-	322	2	0	1	0	3	107	65.4434
trol	-	4467	14	4	20	3	41	108	65.1376
mago	-	542	3	1	1	0	5	108	64.8318
Syx1A	-	1968	7	0	11	0	18	109	64.526
CtBP	-	2420	5	4	12	1	22	110	64.2202
BicC	-	552	3	0	2	0	5	110	63.9144
Lasp	-	1773	3	2	11	0	16	110	63.6086
scf	-	556	3	0	2	0	5	111	63.3028
Hlc	-	338	1	0	2	0	3	112	62.9969
stmA	-	225	1	0	0	1	2	112	62.6911
Fur1	-	2809	11	0	13	1	25	112	62.3853
Pabp2	-	788	3	2	2	0	7	112	62.0795
piwi	-	453	2	0	2	0	4	113	61.7737
pcm	-	344	2	0	1	0	3	114	61.4679
Gem3	-	801	4	0	3	0	7	114	61.1621
Gyc76C	-	917	4	1	3	0	8	114	60.8563
Ork1	-	462	1	1	2	0	4	115	60.5505
wbl	-	115	1	0	0	0	1	115	60.2446
scrib	-	1385	4	2	5	1	12	115	59.9388
Dis3	-	579	2	0	3	0	5	115	59.633
Hrb98DE	-	1052	4	1	4	0	9	116	59.3272
Nup154	-	1162	3	1	6	0	10	116	59.0214
shu	-	234	1	0	1	0	2	117	58.7156
su(Hw)	-	353	2	0	1	0	3	117	58.4098
shn	-	1180	4	2	4	0	10	118	58.104
ctp	-	3576	11	1	17	1	30	119	57.7982
mtSSB	-	120	1	0	0	0	1	120	57.4924
tor	-	120	0	0	1	0	1	120	57.1865
Bx42	-	602	3	1	1	0	5	120	56.8807
bam	-	484	1	1	2	0	4	121	56.5749
Art4	-	1097	3	0	5	1	9	121	56.2691
grh	-	1946	5	0	11	0	16	121	55.9633
l(2)gl	-	1471	5	0	7	0	12	122	55.6575
cad	-	855	3	2	2	0	7	122	55.3517
ovo	-	1849	8	1	6	0	15	123	55.0459
Saf-B	-	3366	9	8	10	0	27	124	54.7401
H	-	2127	7	0	10	0	17	125	54.4343
PCNA	-	125	0	1	0	0	1	125	54.1284
Fas3	-	1764	6	1	7	0	14	126	53.8226
Rac1	-	889	2	0	5	0	7	127	53.5168
hts	-	1660	4	1	8	0	13	127	53.211
Cbl	-	1910	5	1	8	1	15	127	52.9052
spz	-	384	0	0	3	0	3	128	52.5994
didum	-	2069	8	1	6	1	16	129	52.2936
swa	-	263	1	0	1	0	2	131	51.9878
tud	-	787	2	0	4	0	6	131	51.682
Pp2A-29B	-	531	2	0	2	0	4	132	51.3761
His3.3B	-	1589	3	4	5	0	12	132	51.0703
RtGEF	-	1203	3	2	4	0	9	133	50.7645
lok	-	1075	1	2	5	0	8	134	50.4587
EcR	-	4715	14	0	19	2	35	134	50.1529
MAPk-Ak2	-	808	3	0	3	0	6	134	49.8471
egh	-	1212	2	2	5	0	9	134	49.5413
twe	-	811	2	0	3	1	6	135	49.2355
fs(1)K10	-	1489	4	1	5	1	11	135	48.9297
Btk29A	-	2165	7	2	6	1	16	135	48.6239
Decay	-	137	1	0	0	0	1	137	48.318
yem	-	552	0	0	4	0	4	138	48.0122
MEP-1	-	968	0	3	3	1	7	138	47.7064
shi	-	1868	5	1	7	0	13	143	47.4006
mys	-	1302	3	1	5	0	9	144	47.0948
sqd	-	4471	14	2	15	0	31	144	46.789
Hel25E	-	1165	2	0	5	1	8	145	46.4832
Hrb87F	-	1457	3	0	7	0	10	145	46.1774
nos	-	880	4	0	2	0	6	146	45.8716
bic	-	882	2	1	3	0	6	147	45.5657
phr6-4	-	294	1	0	1	0	2	147	45.2599
14-3-3zeta	-	2065	6	1	7	0	14	147	44.9541
Adh	-	1181	2	1	5	0	8	147	44.6483
Pc	-	1179	4	0	2	2	8	147	44.3425
Doa	-	1030	5	1	1	0	7	147	44.0367
mus308	-	148	1	0	0	0	1	148	43.7309
ph-p	-	599	2	0	2	0	4	149	43.4251
Fak	-	447	0	0	3	0	3	149	43.1193
par-1	-	2279	2	4	9	0	15	151	42.8135
beta-Spec	-	1091	3	0	4	0	7	155	42.5076
tws	-	2018	4	0	9	0	13	155	42.2018
Ugt	-	466	2	0	1	0	3	155	41.896
Gprk2	-	1407	4	0	5	0	9	156	41.5902
Sp1	-	1100	2	1	4	0	7	157	41.2844
Tsp66E	-	1116	3	1	3	0	7	159	40.9786
CrebA	-	1940	3	1	7	1	12	161	40.6728
Stam	-	485	0	1	2	0	3	161	40.367
CycE	-	1300	4	0	4	0	8	162	40.0612
enc	-	2638	5	3	7	1	16	164	39.7554
crb	-	662	2	0	2	0	4	165	39.4495
Dys	-	2808	7	1	9	0	17	165	39.1437
cta	-	1008	2	1	3	0	6	168	38.8379
sdt	-	2028	6	2	4	0	12	169	38.5321
toc	-	1369	3	0	5	0	8	171	38.2263
Hira	-	172	1	0	0	0	1	172	37.9205
br	-	7430	17	2	23	1	43	172	37.6147
Hrb27C	-	6602	14	3	21	0	38	173	37.3089
Psc	-	521	1	0	2	0	3	173	37.0031
ash1	-	529	2	0	1	0	3	176	36.6972
sktl	-	710	1	0	3	0	4	177	36.3914
rn	-	1425	3	1	4	0	8	178	36.0856
KCNQ	-	178	1	0	0	0	1	178	35.7798
sn	-	1074	4	0	2	0	6	179	35.474
x16	-	742	1	0	3	0	4	185	35.1682
BthD	-	186	1	0	0	0	1	186	34.8624
gd	-	1314	2	0	5	0	7	187	34.5566
CycC	-	190	0	0	1	0	1	190	34.2508
numb	-	1906	4	1	5	0	10	190	33.945
BicD	-	2121	5	0	6	0	11	192	33.6391
orb	-	5243	13	1	13	0	27	194	33.3333
sno	-	781	1	1	2	0	4	195	33.0275
usp	-	589	0	0	3	0	3	196	32.7217
Pka-C1	-	3202	5	3	8	0	16	200	32.4159
pum	-	4602	5	3	15	0	23	200	32.1101
how	-	2424	7	0	5	0	12	202	31.8043
Hsp83	-	407	0	0	2	0	2	203	31.4985
Tsp74F	-	415	1	0	1	0	2	207	31.1927
yin	-	208	0	0	1	0	1	208	30.8869
Dl	-	2097	4	0	6	0	10	209	30.581
Galphao	-	4001	6	1	11	1	19	210	30.2752
HmgD	-	847	3	0	0	1	4	211	29.9694
Cf2	-	2130	3	1	6	0	10	213	29.6636
Akt1	-	2556	4	1	7	0	12	213	29.3578
Asx	-	1500	2	1	4	0	7	214	29.052
Fs(2)Ket	-	3863	5	2	10	1	18	214	28.7462
wech	-	4541	7	0	14	0	21	216	28.4404
Src64B	-	2194	5	0	5	0	10	219	28.1346
Fmr1	-	1812	4	0	4	0	8	226	27.8287
ph-d	-	1139	1	1	3	0	5	227	27.5229
veli	-	229	1	0	0	0	1	229	27.2171
qkr54B	-	2068	3	0	5	1	9	229	26.9113
yps	-	1390	2	1	3	0	6	231	26.6055
Gl	-	463	0	0	2	0	2	231	26.2997
Uch	-	232	0	0	1	0	1	232	25.9939
CASK	-	3283	6	0	6	2	14	234	25.6881
tsl	-	238	0	0	1	0	1	238	25.3823
faf	-	960	1	0	3	0	4	240	25.0765
Clp	-	240	0	0	1	0	1	240	24.7706
SuUR	-	483	1	0	1	0	2	241	24.4648
chic	-	1462	0	1	5	0	6	243	24.159
Nrg	-	3179	4	2	7	0	13	244	23.8532
Scm	-	979	1	0	3	0	4	244	23.5474
otu	-	496	0	0	2	0	2	248	23.2416
mu2	-	248	0	0	1	0	1	248	22.9358
Rap1	-	1542	3	0	3	0	6	257	22.63
CycB	-	773	2	0	1	0	3	257	22.3242
Eip71CD	-	774	0	1	2	0	3	258	22.0183
Dg	-	2096	3	0	5	0	8	262	21.7125
Ank	-	1059	1	1	2	0	4	264	21.4067
psq	-	2439	5	0	4	0	9	271	21.1009
mei-41	-	282	0	0	1	0	1	282	20.7951
bgcn	-	289	1	0	0	0	1	289	20.4893
Galphaf	-	292	0	0	1	0	1	292	20.1835
Socs36E	-	1170	2	1	1	0	4	292	19.8777
exu	-	881	0	1	2	0	3	293	19.5719
nod	-	296	0	0	1	0	1	296	19.2661
Galphai	-	593	1	0	1	0	2	296	18.9602
ras	-	894	1	1	1	0	3	298	18.6544
Ddc	-	298	0	0	1	0	1	298	18.3486
mei-S332	-	302	0	0	1	0	1	302	18.0428
e(r)	-	920	2	0	1	0	3	306	17.737
pit	-	642	1	0	1	0	2	321	17.4312
mirr	-	1293	1	1	2	0	4	323	17.1254
kel	-	3254	0	3	6	1	10	325	16.8196
dlg1	-	3598	4	1	6	0	11	327	16.5138
brn	-	328	0	0	1	0	1	328	16.208
aPKC	-	1343	1	0	2	1	4	335	15.9021
ena	-	2017	2	2	2	0	6	336	15.5963
fz	-	1359	1	0	3	0	4	339	15.2905
Art2	-	343	1	0	0	0	1	343	14.9847
mam	-	2442	2	0	4	1	7	348	14.6789
arm	-	698	0	1	1	0	2	349	14.3731
Rpd3	-	352	0	0	1	0	1	352	14.0673
Su(var)3-9	-	367	0	0	1	0	1	367	13.7615
stg	-	752	0	0	2	0	2	376	13.4557
stc	-	414	0	0	1	0	1	414	13.1498
lark	-	423	0	0	1	0	1	423	12.844
cora	-	431	0	0	1	0	1	431	12.5382
mts	-	1770	1	0	3	0	4	442	12.2324
btz	-	512	0	0	1	0	1	512	11.9266
gcl	-	524	0	1	0	0	1	524	11.6208
rho	-	1591	1	0	1	0	2	795	11.315
Khc	-	304	0	0	0	0	0	0	11.0092
Art8	-	90	0	0	0	0	0	0	10.7034
Pebp1	-	58	0	0	0	0	0	0	10.3976
RpS2	-	62	0	0	0	0	0	0	10.0917
Rel	-	41	0	0	0	0	0	0	9.78593
Idgf2	-	50	0	0	0	0	0	0	9.48012
Pgant35A	-	133	0	0	0	0	0	0	9.17431
kst	-	362	0	0	0	0	0	0	8.8685
yl	-	372	0	0	0	0	0	0	8.56269
Dbp73D	-	61	0	0	0	0	0	0	8.25688
csul	-	85	0	0	0	0	0	0	7.95107
dpa	-	99	0	0	0	0	0	0	7.64526
vas	-	148	0	0	0	0	0	0	7.33945
p120ctn	-	199	0	0	0	0	0	0	7.03364
Pxt	-	169	0	0	0	0	0	0	6.72783
DCP1	-	310	0	0	0	0	0	0	6.42202
Fcp3C	-	34	0	0	0	0	0	0	6.11621
Vm32E	-	117	0	0	0	0	0	0	5.8104
mio	-	215	0	0	0	0	0	0	5.50459
Art7	-	92	0	0	0	0	0	0	5.19878
neb	-	126	0	0	0	0	0	0	4.89297
ea	-	47	0	0	0	0	0	0	4.58716
rig	-	315	0	0	0	0	0	0	4.28135
Vm26Ab	-	67	0	0	0	0	0	0	3.97554
trk	-	59	0	0	0	0	0	0	3.66972
kz	-	215	0	0	0	0	0	0	3.36391
Ssrp	-	194	0	0	0	0	0	0	3.0581
alphaTub67C	-	82	0	0	0	0	0	0	2.75229
FK506-bp1	-	120	0	0	0	0	0	0	2.44648
grau	-	105	0	0	0	0	0	0	2.14067
me31B	-	124	0	0	0	0	0	0	1.83486
qua	-	155	0	0	0	0	0	0	1.52905
DNApol-alpha180	-	52	0	0	0	0	0	0	1.22324
aurB	-	76	0	0	0	0	0	0	0.917431
Art6	-	45	0	0	0	0	0	0	0.611621
Galphas	-	189	0	0	0	0	0	0	0.30581
